# Supplementary material for: Distinct blood volume and left ventricular adaptation to severe obesity in middle‐aged adults at risk for heart failure
Source: Eur J Heart Fail. 2025 Sep 9;27(11):2480–9. doi: 10.1002/ejhf.70037 (PMC12765370; doi:10.1002/ejhf.70037)
Supplement: Supplementary file 1 — Appendix S1. Supporting Information. [file EJHF-27-2480-s001.zip]

Archive with 6 entries (6 files):
- ejhf70037-sup-0001-Captions.docx
- 1_Figure S1_FINAL.tif
- 1_Figure S2_FINAL.tif
- 1_Figure S3_FINAL.tif
- 1_Figure S4_FINAL.tif
- 1_Figure S5_FINAL.tif
